# Supplementary material for: Long Non-Coding RNA-Based Functional Prediction Reveals Novel Targets in Notch-Upregulated Ovarian Cancer
Source: Cancers (Basel). 2022 Mar 18;14(6):1557. doi: 10.3390/cancers14061557 (PMC8946805; doi:10.3390/cancers14061557)
Supplement: Supplementary file 1 [file cancers-14-01557-s001.zip]

Archive with 1 entries (1 files):
- cancers-1628282-supplementary.pdf
